# Supplementary material for: Early-Life Exposure to Environmental Contaminants Perturbs the Sperm Epigenome and Induces Negative Pregnancy Outcomes for Three Generations via the Paternal Lineage
Source: Epigenomes. 2021 May 1;5(2):10. doi: 10.3390/epigenomes5020010 (PMC8594730; doi:10.3390/epigenomes5020010)
Supplement: Supplementary file 1 [file epigenomes-05-00010-s001.zip]

Archive with 1 entries (1 files):
- epigenomes-1172457-supplementary.pdf
